# Supplementary material for: A Salt-Tolerant Strain of Trichoderma longibrachiatum HL167 Is Effective in Alleviating Salt Stress, Promoting Plant Growth, and Managing Fusarium Wilt Disease in Cowpea
Source: J Fungi (Basel). 2023 Feb 27;9(3):304. doi: 10.3390/jof9030304 (PMC10052927; doi:10.3390/jof9030304)
Supplement: Supplementary file 1 [file jof-09-00304-s001.zip]

Archive with 1 entries (1 files):
- jof-2152325-supplementary.xlsx
