# Supplementary material for: A Salt-Tolerant Strain of Trichoderma longibrachiatum HL167 Is Effective in Alleviating Salt Stress, Promoting Plant Growth, and Managing Fusarium Wilt Disease in Cowpea
Source: J Fungi (Basel). 2023 Feb 27;9(3):304. doi: 10.3390/jof9030304 (PMC10052927; doi:10.3390/jof9030304)
Supplement: Supplementary file 1 [file jof-09-00304-s001.zip › jof-2152325-supplementary.xlsx]

## Sheet: Sheet1
Table S1 Distribution of sampling sites
province	soil	Coordinates
Heilongjiang	Artemisia argyi	124.100189,50.424312
Heilongjiang	woodland	125.175085,46.536025
Heilongjiang	Brassica rapa	130.34209,46.818717
Heilongjiang	Brassica rapa	130.294965,47.347864
Heilongjiang	Brassica rapa	131.494623,45.720870
Heilongjiang	Brassica rapa	132.81083，45.68629
Heilongjiang	grassland	129.693903,44.481157
Heilongjiang	Vigna unguiculata	126.098953,47.590494
Gansu	Cynanchum chinense	100.504702,38.925329
Gansu	Elaeagnus pungens	98.269754,39.77541
Gansu	wetland	103.717998,36.092413
Gansu	grassland	104.163928,34.72161
Qinghai	Artemisia argyi	101.779335,36.618876
Qinghai	Rotten wood	99.494993,35.892498
Qinghai	Saline	100.506996,36.592788
Qinghai	mountainous region	99.486854,35.88972
Qinghai	mountainous region	97.415736,37.318631
Ningxia	Syringa oblata	106.208672,38.501569
Ningxia	grassland	106.145294,38.490136
Ningxia	wetland	106.203107,38.551324
